# Supplementary material for: Analogue-Sensitive Inhibition of Histone Demethylases Uncovers Member-Specific Function in Ribosomal Protein Synthesis
Source: J Am Chem Soc. 2025 Jan 14;147(4):3341–52. doi: 10.1021/jacs.4c13870 (PMC11783601; doi:10.1021/jacs.4c13870)
Supplement: Supplementary file 2 — ja4c13870_si_002.xlsx [file ja4c13870_si_002.xlsx]

## Sheet: Raw data
		EV_1	EV_2	F185A_1	F184A_2	NOL_1	NOL_2			EV_1	EV_2	F185A_1	F184A_2	NOL_1	NOL_2			EV_1	EV_2	F185A_1	F184A_2	6A_1	6A_2					EV_1	EV_2	F185A_1	F184A_2	6A_1	6A_2
Peptide		Ratio	Ratio	Ratio	Ratio	Ratio	Ratio			Area	Area	Area	Area	Area	Area			RT(min)	RT(min)	RT(min)	RT(min)	RT(min)	RT(min)			Single marks
TKQTAR(H3_3_8)																										H3K4me1		0.126096	0.130608	0.107259	0.280977	0.103923	0.093741
H3_3_8 unmod		0.870451	0.866062	0.891288	0.714399	0.893632	0.892049			50450980000	1884628000	14176750000	434744700	28699130000	27368680000			18.92	19.26	19.23	21.93	19.2	20.03			H3K4me2		0.003444	0.00252	0.001168	0.002224	0.002434	0.008819
H3_3_8 K4me1		0.126096	0.130608	0.107259	0.280977	0.103923	0.093741			7308474000	284214600	1706052000	170987600	3337516000	2876031000			22.66	22.95	22.92	22.94	22.9	23.33			H3K4me3		8e-06	0.00036	0.000273	0.000119	9e-06	0.003387
H3_3_8 K4me2		0.003444	0.00252	0.001168	0.002224	0.002434	0.008819			199617500	5483937	18581300	1353437	78181900	270562900			15.24	12.39	12.33	12.32	15.46	14.36			H3K4ac		0	0.00045	1.2e-05	0.002281	1e-06	0.002004
H3_3_8 K4me3		8e-06	0.00036	0.000273	0.000119	9e-06	0.003387			482508	783171	4343607	72202.7	284723	103930000			15.35	12.31	12.25	12.28	15.89	14.31			H3K9me1		0.117091	0.157875	0.147509	0.272811	0.236802	0.088167
H3_3_8 K4ac		0	0.00045	1.2e-05	0.002281	1e-06	0.002004			0	979285	187673	1387905	30714.9	61484650			0	15.7	17.52	19.19	17.91	16.95			H3K9me2		0.454877	0.386392	0.530256	0.310579	0.421258	0.485631
KSTGGKAPR(H3_9_17)																										H3K9me3		0.223251	0.172531	0.152323	0.129104	0.176149	0.185523
H3_9_17 unmod		0.09666	0.153775	0.056552	0.166152	0.097702	0.118257			13589830000	823317200	1820991000	591468700	7569853000	5641774000			24.71	24.93	24.97	24.96	24.9	25.03			H3K9ac		0.004249	0.016787	0.003555	0.010417	0.003245	0.006938
H3_9_17 K9me1		0.054628	0.079309	0.055159	0.079685	0.072364	0.024039			7680378000	424621500	1776153000	283663200	5606692000	1146850000			28.17	28.33	28.37	28.36	28.34	28.16			H3S10ph		0.012556	0.021635	0.012136	0.130838	0.085838	0.005059
H3_9_17 K9me2		0.226581	0.191345	0.223796	0.172297	0.221044	0.171931			31855880000	1024467000	7206341000	613344400	17126180000	8202459000			16.46	17.06	16.89	17.02	16.87	18.6			H3K14ac		0.469642	0.456577	0.546489	0.369474	0.417632	0.579827
H3_9_17 K9me3		0.141581	0.093443	0.106289	0.083948	0.104942	0.100684			19905350000	500294300	3422536000	298839300	8130813000	4803394000			16.32	16.91	16.74	16.87	16.72	18.49			H3K18me1		0	0	0	0	0	1.2e-05
H3_9_17 K9ac		0.00342	0.010344	0.002088	0.002197	0.002877	0.002982			480845800	55380610	67245920	7819935	222888100	142273600			22.61	23.19	22.84	22.94	22.79	23.16			H3K18ac		0.011633	0.006103	0.010287	0.012838	0.008957	0.006562
H3_9_17 K14ac		0.102005	0.111296	0.087191	0.110505	0.083632	0.115395			14341240000	595883100	2807571000	393375100	6479681000	5505241000			22.88	23.15	23.18	23.19	23.1	23.43			H3K23me1		0	0	0	0	0	5e-06
H3_9_17 K9me1K14ac		0.061331	0.074855	0.089019	0.067603	0.08639	0.064093			8622713000	400775600	2866460000	240652600	6693419000	3057715000			26.43	26.59	26.65	26.64	26.62	26.63			H3K23ac		0.484126	0.374859	0.638692	0.402219	0.512469	0.44348
H3_9_17 K9me2K14ac		0.225584	0.193086	0.300599	0.134754	0.195801	0.31265			31715760000	1033788000	9679400000	479699000	15170380000	14915850000			15.21	15.51	15.35	15.47	15.36	17.21			H31K27me1		0.184079	0.215554	0.151007	0.181298	0.180005	0.186917
H3_9_17 K9me3K14ac		0.07508	0.064704	0.065727	0.043838	0.049064	0.080961			10555810000	346427800	2116448000	156053500	3801441000	3862473000			15.12	15.4	15.22	15.34	15.23	17.1			H31K27me2		0.462567	0.486807	0.527511	0.514411	0.470731	0.516112
H3_9_17 K9acK14ac		0.000574	0.006209	0.001444	0.008183	0.000346	0.00395			80653370	33242700	46494970	29128590	26814670	188447500			17.12	19.81	19.82	19.91	19.88	21.6			H31K27me3		0.176433	0.147036	0.199107	0.1512	0.188999	0.14086
KSTGGKAPR(H3_9_17)																										H31K27ac		0.000377	5e-05	8.9e-05	3.2e-05	0.000296	0
H3_9_17 S10ph		0.001509	0.001289	0.000544	0.000354	0.000768	8.3e-05			212195100	6900868	17514070	1261404	59531940	3950825			26.56	27.38	26.58	28.84	28.1	27.62			H31K36me1		0.174252	0.176072	0.194916	0.151519	0.203992	0.164938
H3_9_17 K9me1S10ph		0.000359	0.002478	0.003194	0.124963	0.077705	4e-06			50447890	13265720	102843200	444843500	6020517000	176338			30.06	33.7	33.16	36.96	36.95	30.83			H31K36me2		0.35048	0.485939	0.44344	0.472571	0.371362	0.49318
H3_9_17 K9me2S10ph		2.1e-05	0.0011	0.004111	0.000147	0.003167	9.1e-05			2921425	5889859	132390500	522314	245372600	4343220			22.04	21.72	19.12	22.86	19.06	23.36			H31K36me3		0.067027	0.070895	0.053875	0.058173	0.070971	0.062789
H3_9_17 K9me3S10ph		0.00535	0.010341	0.001777	0.000773	0.001779	0.002103			752168200	55366340	57214640	2751280	137864200	100331200			20.22	20.67	18.76	22.73	18.74	21.79			H33K27me1		0.21173	0.209263	0.199323	0.173624	0.214735	0.205824
H3_9_17 K9acS10ph		0.000249	0	0	9e-06	1.9e-05	0			34993100	291.003	2307.63	31908.3	1470986	367.011			24.66	26.21	24.68	26.23	24.27	26.44			H33K27me2		0.424384	0.430766	0.532845	0.467764	0.46933	0.474559
H3_9_17 S10phK14ac		0.000357	5.4e-05	7.2e-05	7.8e-05	0.000443	8e-06			50202080	290712	2305323	276493	34335490	366644			24.68	26.21	24.68	26.32	24.67	26.44			H33K27me3		0.12111	0.080548	0.138432	0.115985	0.118721	0.098375
H3_9_17 K9me1S10phK14ac		0.000773	0.001234	0.000136	0.00056	0.000342	3.1e-05			108696500	6605613	4385979	1994527	26471180	1495822			28.07	28.51	27.96	35.85	33.77	28.14			H33K27ac		0.000146	0.000166	0	0	6.9e-05	0
H3_9_17 K9me2S10phK14ac		0.002691	0.000861	0.001749	0.00338	0.001247	0.000958			378312700	4609302	56334610	12032640	96641720	45727940			17.04	19.46	17.37	22.18	17.35	18.18			H33K36me1		0.160071	0.123291	0.21972	0.090378	0.234538	0.156438
H3_9_17 K9me3S10phK14ac		0.00124	0.004043	0.00053	0.000545	0.000363	0.001775			174388700	21648510	17067400	1940234	28109410	84676650			16.71	19.33	17.03	21.68	17	17.85			H33K36me2		0.456884	0.522244	0.532225	0.540525	0.452506	0.538434
H3_9_17 K9acS10phK14ac		7e-06	0.000235	2.2e-05	2.9e-05	4e-06	6e-06			916836	1255560	722621	102853	271762	278096			22.52	24.82	20.21	24.89	21.17	24.6			H33K36me3		0.077691	0.084941	0.035767	0.065516	0.036788	0.069634
KQLATKAAR(H3_18_26)																										H3K56me1		0.052259	0	0.009306	0.259489	0	0.973623
H3_18_26 unmod		0.513346	0.622939	0.359024	0.596451	0.485043	0.553099			101752300000	4746660000	15657660000	2580125000	64646310000	25632940000			37.81	37.85	37.87	37.84	37.86	37.75			H3K56me2		0.02412	0	0	0.675031	0	0
H3_18_26 K23me1		0	0	0	0	0	5e-06			0	0	0	0	0	246674			0	0	0	0	0	37.96			H3K56me3		0.036039	0	0	0	0	0
H3_18_26 K18me1		0	0	0	0	0	1.2e-05			0	0	0	0	0	558814			0	0	0	0	0	37.96			H3K56ac		0.684715	0	0.801349	0	0	0
H3_18_26 K18me1K23me1		0	0	0	0	0	0			0	0	0	0	0	0			0	0	0	0	0	0			H3K79me1		0.287498	0.899071	0.149711	0.997564	0.348378	0.033218
H3_18_26 K18ac		0.002528	0.002202	0.002284	0.00133	0.002488	0.003404			501177100	16780570	99594900	5753609	331615700	157746800			35.83	35.95	36.01	35.98	35.94	35.82			H3K79me2		0.703082	0.01317	0.24889	0.001482	0.330018	0.017148
H3_18_26 K23ac		0.475021	0.370958	0.630688	0.390711	0.506	0.440322			94155860000	2826621000	27505380000	1690137000	67439400000	20406370000			35.95	36.13	36.18	36.16	36.13	35.99			H3K79me3		0	0.000608	0.003448	0.00022	0.045818	0
H3_18_26 K18acK23ac		0.009104	0.0039	0.008004	0.011508	0.006469	0.003158			1804612000	29720110	349053700	49780120	862137100	146368100			33.84	35.07	34.04	35.14	34	33.89			H3K79ac		0.002123	0.001794	0.185134	0	0	0
KSAPATGGVKKPHR(H3_27_40)																										H3K122ac		0.996306	0.949827	0.99848	0.926499	0.589601	0
H3_27_40 unmod		0.058096	0.044886	0.031509	0.049816	0.049566	0.046187			6842893000	468285700	1604156000	362144500	4547769000	2349438000			28.38	28.55	28.58	28.58	28.54	28.45			H4K5ac		0.069658	0.133738	0.053935	0.161362	0.04104	0.164821
H3_27_40 K36me1		0.023734	0.017051	0.012743	0.013998	0.019347	0.016726			2795497000	177892800	648740700	101761300	1775106000	850790000			30.23	30.32	30.4	30.34	30.38	30.23			H4K8ac		0.093757	0.136708	0.073616	0.204485	0.051315	0.159593
H3_27_40 K27me1		0.040505	0.032748	0.024183	0.032472	0.031673	0.033792			4770950000	341646900	1231174000	236061600	2906088000	1718905000			30.72	30.92	31.01	30.95	30.95	30.81			H4K12ac		0.15433	0.17767	0.103364	0.254516	0.091189	0.266755
H3_27_40 K27me2		0.195993	0.11588	0.139505	0.148119	0.154104	0.129149			23085340000	1208943000	7102304000	1076771000	14139360000	6569478000			22.35	22.74	22.69	22.75	22.65	23.26			H4K16ac		0.441939	0.391465	0.35414	0.386503	0.316735	0.492034
H3_27_40 K36me2		0.044946	0.043571	0.035022	0.048315	0.032025	0.04823			5294005000	454563600	1783020000	351234300	2938319000	2453329000			23.83	24.23	24.22	24.25	24.18	24.51			H4K20me1		0.443009	0.412125	0.413993	0.361951	0.484391	0.361197
H3_27_40 K27me3		0.112874	0.071356	0.112164	0.083059	0.11749	0.068942			13295030000	744434200	5710379000	603803400	10779970000	3506932000			22.3	22.66	22.64	22.67	22.6	23.19			H4K20me2		0.140671	0.071678	0.117181	0.06013	0.101169	0.241616
H3_27_40 K36me3		0.049716	0.044987	0.043009	0.040889	0.059024	0.043996			5855854000	469337100	2189622000	297246200	5415608000	2237971000			23.88	24.36	24.29	24.38	24.25	24.65			H4K20me3		0.033982	0.027845	0.054852	0.017885	0.03481	0.036412
H3_27_40 K27me2K36me1		0.078494	0.092443	0.106902	0.082739	0.095153	0.085371			9245526000	964436900	5442496000	601483900	8730441000	4342594000			23.9	24.36	24.35	24.38	24.25	24.65			H4K20ac		0.006643	0.056273	0.005826	0.034658	0.00298	0.012545
H3_27_40 K27me1K36me2		0.083414	0.117247	0.079704	0.096784	0.083197	0.097589			9825072000	1223208000	4057792000	703585000	7633480000	4964143000			26.19	26.43	26.47	26.47	26.44	26.54
H3_27_40 K27me1K36me1		0.042848	0.037956	0.036254	0.030609	0.053147	0.036723			5046932000	395984000	1845738000	222512200	4876364000	1867990000			32.46	32.66	32.71	32.67	32.66	32.49
H3_27_40 K27me3K36me1		0.029177	0.028621	0.039016	0.024173	0.036346	0.02612			3436607000	298596300	1986354000	175729800	3334778000	1328639000			23.88	24.3	24.29	24.33	24.23	24.58
H3_27_40 K27me1K36me3		0.017312	0.025908	0.010866	0.017284	0.011946	0.018793			2039081000	270290600	553197900	125649100	1096106000	955954400			26.16	26.41	26.43	26.43	26.4	26.51
H3_27_40 K27me2K36me2		0.187939	0.278081	0.280969	0.283503	0.221193	0.301576			22136660000	2901145000	14304380000	2060960000	20294900000	15340430000			18.85	19.35	19.25	19.32	19.24	20.57
H3_27_40 K27me3K36me2		0.034181	0.04704	0.047745	0.043968	0.034947	0.045785			4026095000	490750500	2430722000	319629600	3206445000	2328989000			18.78	19.31	19.19	19.28	19.19	20.52
H3_27_40 K27ac		0.000377	5e-05	8.9e-05	3.2e-05	0.000296	0			44349680	521934	4521872	233684	27137680	0			26.85	27.62	27.07	27.91	27.06	0
KSAPATGGVKKPHR(H3_27_40)
H3_27_40 S28ph		5.4e-05	5.8e-05	3e-06	4e-05	7e-06	0.000973			6305499	602498	156787	293056	657967	49515160			33.3	31.9	36.88	31.37	29.89	31.74
H3_27_40 K27me1S28ph		0	0.001695	0	0.004149	4.1e-05	2e-05			0	17686610	0	30161620	3804678	1006722			0	33.61	0	33.68	31.58	33.41
H3_27_40 K27me2S28ph		0.000141	0.000402	0.000134	4.9e-05	0.000281	1.7e-05			16607920	4192589	6841073	353008	25773070	878341			23.85	24.26	24.2	24.29	24.18	24.69
H3_27_40 K27me3S28ph		0.000201	2e-05	0.000182	0	0.000216	1.2e-05			23722050	203543	9276628	0	19825590	626466			23.69	24.49	24.01	23.79	23.95	24.16
KSAPSTGGVKKPHR(H33_27_40)
H33_27_40 unmod		0.105416	0.081351	0.053454	0.093405	0.096799	0.080257			914634900	79560920	191509600	55658590	693368500	347057700			27.89	28.05	28.09	28.07	28.08	27.98
H33_27_40 K36me1		0.021342	0.013507	0.019567	0.004124	0.024634	0.01515			185175000	13209650	70101490	2457329	176451300	65515140			29.63	29.82	29.88	29.84	29.81	29.71
H33_27_40 K27me1		0.04492	0.017544	0.021827	0.020851	0.035881	0.025488			389744100	17157650	78200550	12424740	257012800	110221100			30.23	30.41	30.5	30.47	30.43	30.33
H33_27_40 K27me2		0.097889	0.065573	0.080219	0.093994	0.08498	0.065355			849331100	64129590	287401200	56009490	608711400	282618100			22.09	22.48	22.41	22.47	22.39	23.02
H33_27_40 K36me2		0.073957	0.05052	0.042765	0.042608	0.058629	0.053486			641678800	49408460	153215300	25389710	419957100	231291100			23.51	23.87	23.86	23.89	23.8	24.2
H33_27_40 K27me3		0.051578	0.014295	0.056654	0.033523	0.057033	0.027213			447511800	13980500	202975300	19975960	408529000	117679000			22.04	22.4	22.37	22.41	22.31	22.98
H33_27_40 K36me3		0.039062	0.044202	0.013614	0.041197	0.015746	0.03587			338915700	43228720	48775810	24548620	112786700	155114400			23.59	24.06	23.95	24.06	23.97	24.39
H33_27_40 K27me2K36me1		0.110169	0.090503	0.134149	0.071098	0.141574	0.097347			955871700	88510640	480614800	42366130	1014088000	420963700			23.64	24.06	24.01	24.1	23.97	24.39
H33_27_40 K27me1K36me2		0.112957	0.13221	0.116196	0.123665	0.109795	0.110966			980059000	129300000	416295900	73690130	786455000	479854200			25.8	26.06	26.07	26.08	26.07	26.17
H33_27_40 K27me1K36me1		0.012673	0.018069	0.039045	0.004789	0.047994	0.035365			109955100	17670990	139885000	2853668	343779000	152932300			31.85	32.12	32.17	32.06	32.09	31.93
H33_27_40 K27me3K36me1		0.015887	0.001212	0.02696	0.010367	0.020336	0.008575			137839100	1185722	96589360	6177573	145667000	37083350			23.59	23.96	23.99	24.02	23.95	24.35
H33_27_40 K27me1K36me3		0.038629	0.04074	0.022153	0.024319	0.021042	0.033765			335165200	39843090	79367780	14491280	150723100	146009800			25.78	26	26.05	26.06	26.03	26.14
H33_27_40 K27me2K36me2		0.216326	0.274473	0.318446	0.302476	0.242731	0.311396			1876937000	268431800	1140895000	180241000	1738674000	1346586000			18.65	19.16	19.1	19.15	19.08	20.37
H33_27_40 K27me3K36me2		0.053645	0.06504	0.054817	0.071776	0.041351	0.062587			465449600	63608850	196393900	42770040	296199000	270646400			18.63	19.16	19.08	19.13	19.06	20.37
H33_27_40 K27ac		0.000146	0.000166	0	0	6.9e-05	0			1265789	162055	0	0	497144	0			26.38	26.69	0	0	26.58	0
KSAPSTGGVKKPHR(H33_27_40)
H33_27_40 S28ph		0.002854	0.089677	0	0.061294	0.001338	0.03648			24761080	87703160	0	36524030	9581430	157752400			33.39	34.55	0	34.62	33.68	34.42
H33_27_40 K27me1S28ph		0.002551	0.000701	0.000102	0	2.3e-05	0.00024			22132390	685291	366807	0	168136	1037694			34.15	37.23	36.28	0	37.38	37.91
H33_27_40 K27me2S28ph		0	0.000218	3.1e-05	0.000196	4.5e-05	0.000461			0	213302	110441	116772	321871	1991479			0	24.58	24.44	24.34	24.38	25.49
H33_27_40 K27me3S28ph		0	0	0	0.000319	0	0			0	0	0	190000	0	0			0	24.08	23.94	25.19	23.88	24.99
YRPGTVALR(H3_41_49)
H3_41_49 unmod		0.999994	0.997619	0.999981	0.992538	0.99999	0.99827			54830600000	9062170000	33725680000	4631606000	33821950000	28945660000			29.27	29.59	29.62	29.66	29.56	29.51
H3_41_49 Y41ph		6e-06	0.002381	1.9e-05	0.007462	1e-05	0.00173			321857	21626890	657653	34820370	334730	50172760			37.44	37.43	37.53	37.44	30.23	37.28
YQKSTELLIR(H3_54_63)
H3_54_63 unmod		0.202867	0	0.189346	0.06548	1	0.026377			13737680	0	7892710	217480	563072	950928			21.79	0	25.85	25.8	18.83	19.42
H3_54_63 K56me1		0.052259	0	0.009306	0.259489	0	0.973623			3538896	0	387902	861847	0	35100350			30.17	0	27.43	35.14	0	20.94
H3_54_63 K56me2		0.02412	0	0	0.675031	0	0			1633387	0	0	2241991	0	0			12.17	0	0	22.08	0	0
H3_54_63 K56me3		0.036039	0	0	0	0	0			2440471	0	0	0	0	0			12.13	0	0	21.58	0	0
H3_54_63 K56ac		0.684715	0	0.801349	0	0	0			46367350	0	33403510	0	0	0			21.57	0	23.11	0	0	0
EIAQDFKTDLR(H3_73_83)
H3_73_83 unmod		0.007296	0.085357	0.412817	0.000734	0.275786	0.949634			830599	11239530	4835813	307118	453791	17752320			24.63	23.12	28	26.17	23.66	23.55
H3_73_83 K79me1		0.287498	0.899071	0.149711	0.997564	0.348378	0.033218			32728790	118386800	1753740	417521200	573237	620982			25.68	31.96	36.28	31.99	26.98	31.71
H3_73_83 K79me2		0.703082	0.01317	0.24889	0.001482	0.330018	0.017148			80038910	1734221	2915534	620135	543028	320559			13.42	19.56	18.68	23.05	19.46	20.27
H3_73_83 K79me3		0	0.000608	0.003448	0.00022	0.045818	0			0	80014.7	40394.5	92281.8	75390.7	0			12.92	19.79	18.34	22.55	19.65	19.77
H3_73_83 K79ac		0.002123	0.001794	0.185134	0	0	0			241713	236245	2168687	0	0	0			21.93	22.5	27.13	0	0	0
VTIMPKDIQLAR(H3_117_128)
H3_117_128 unmod		0.003694	0.050173	0.00152	0.073501	0.410399	1			7959116	3706777	1667902	5812562	653167	9293989			33.67	35.97	33.93	36.01	36.02	35.95
H3_117_128 K122ac		0.996306	0.949827	0.99848	0.926499	0.589601	0			2146702000	70172450	1095741000	73268350	938373	0			28.73	35.26	29.02	35.23	30.32	0
GKGGKGLGKGGAKR(H4_4_17)
H4_4_17 unmod		0.440072	0.469947	0.576537	0.426262	0.613335	0.372236			70418320000	5129284000	20861500000	3035863000	119267100000	27983580000			34.03	34.06	34.14	34.07	34.07	33.97
H4_4_17 K5ac		0.018954	0.02953	0.013955	0.028853	0.012957	0.021227			3033003000	322308900	504957300	205493100	2519501000	1595783000			32.16	32.2	32.34	32.32	32.27	32.16
H4_4_17 K8ac		0.023442	0.013098	0.01392	0.015703	0.01341	0.013556			3751083000	142957000	503684500	111841200	2607719000	1019085000			32.16	32.3	32.41	32.52	32.27	32.2
H4_4_17 K12ac		0.043069	0.040352	0.022593	0.041831	0.027963	0.042427			6891760000	440427200	817504100	297922300	5437503000	3189541000			32.16	32.3	32.34	32.3	32.27	32.16
H4_4_17 K16ac		0.312712	0.229172	0.252095	0.191446	0.241534	0.244016			50038840000	2501323000	9121845000	1363492000	46967890000	18344400000			32.38	32.6	32.61	32.58	32.55	32.42
H4_4_17 K5acK8ac		0.00684	0.018462	0.00662	0.032981	0.002903	0.009567			1094503000	201508500	239536400	234894900	564594400	719252900			30.42	30.59	30.74	30.8	30.67	30.55
H4_4_17 K5acK12ac		0.014611	0.014101	0.005436	0.019662	0.007983	0.030621			2338025000	153909200	196710600	140030600	1552279000	2301989000			30.37	30.59	30.64	30.62	30.56	30.5
H4_4_17 K5acK16ac		0.010882	0.026716	0.00885	0.010067	0.006802	0.024673			1741336000	291593400	320213100	71698740	1322706000	1854854000			30.69	30.81	30.9	30.87	30.8	30.72
H4_4_17 K8acK12ac		0.006111	0.001783	0.004129	0.012692	0.002106	0.005789			977787500	19461660	149413600	90391510	409603300	435195200			30.42	30.65	30.7	30.69	30.62	30.5
H4_4_17 K8acK16ac		0.028624	0.0354	0.020591	0.040171	0.015079	0.038714			4580257000	386372200	745077900	286098400	2932149000	2910378000			30.78	30.85	30.96	30.84	30.87	30.76
H4_4_17 K12acK16ac		0.056718	0.04593	0.041867	0.061685	0.033399	0.074689			9075835000	501307000	1514940000	439327900	6494688000	5614856000			30.69	30.83	30.87	30.86	30.8	30.72
H4_4_17 K5acK8acK12ac		0.004962	0.021262	0.002669	0.035513	0.002608	0.012543			793966800	232062500	96589090	252925700	507113700	942943500			28.82	29.15	29.06	29.15	28.98	28.85
H4_4_17 K5acK8acK16ac		0.004143	6e-06	0.004069	0	0.002792	0.009256			662966200	63327.1	147232700	0	542842300	695808500			29.09	28.86	29.28	28.67	29.21	29.14
H4_4_17 K5acK12acK16ac		0.009223	0.007544	0.005051	0.015709	0.004713	0.030518			1475870000	82336160	182753200	111878000	916415400	2294232000			28.95	29.12	29.17	29.11	29.12	29.04
H4_4_17 K8acK12acK16ac		0.019594	0.03058	0.014332	0.048847	0.012134	0.043753			3135363000	333772000	518599700	347893800	2359468000	3289210000			29.02	29.15	29.22	29.2	29.16	29.14
H4_4_17 K5acK8acK12acK16ac		4.1e-05	0.016118	0.007285	0.018578	0.000284	0.026416			6622049	175918100	263613100	132313000	55146290	1985875000			27.6	27.55	27.58	27.57	27.41	27.52
KVLR(H4_20_23)
H4_20_23 unmod		0.375695	0.432079	0.408147	0.525376	0.376649	0.34823			15517320000	2028805000	3639039000	2146368000	8572216000	11428930000			33.25	33.5	33.59	33.53	33.53	33.32
H4_20_23 K20me1		0.443009	0.412125	0.413993	0.361951	0.484391	0.361197			18297620000	1935111000	3691161000	1478711000	11024330000	11854480000			37.5	37.59	37.7	37.64	37.63	37.43
H4_20_23 K20me2		0.140671	0.071678	0.117181	0.06013	0.101169	0.241616			5810132000	336559500	1044787000	245655000	2302528000	7929848000			20.86	21.12	21.11	21.22	20.98	22.77
H4_20_23 K20me3		0.033982	0.027845	0.054852	0.017885	0.03481	0.036412			1403566000	130744500	489064600	73065630	792246100	1195039000			20.45	20.98	20.89	20.96	20.83	22.38
H4_20_23 K20ac		0.006643	0.056273	0.005826	0.034658	0.00298	0.012545			274377100	264228600	51945000	141592700	67814150	411727800			30.37	28.03	30.64	28.06	30.58	28.05
DNIQGITKPAIR(H4_24_35)
H4_24_35 unmod		1	1	1	1	1	1			760659200	622004200	106804300	628952900	285411700	418002700			32.23	32.38	32.43	32.39	34	32.22
RGGVKR(H4_40_45)
H4_40_45 unmod		0.999931	0.998706	0.999882	0.999921	0.999975	0.99961			22183580000	2020052000	10561860000	1344116000	11983460000	36133230000			16.72	17.34	17.18	17.33	17.17	19.04
H4_40_45 K44ac		6.9e-05	0.001294	0.000118	7.9e-05	2.5e-05	0.00039			1525358	2617331	1242603	105902	301912	14082800			15.36	11.63	15.43	15.76	15.35	14.14
KTVTAMDVVYALKR(H4_79_92)
H4_79_92 unmod		1	1	1	1	1	1			611738400	58553880	50124230	48360230	281217200	347263700			27.61	27.81	27.81	27.85	27.8	27.81
unmod(H1_1_35)
H1_1_35 H11.SETAPVAQAASTATEKPAAAKKTKKPAKAAAPR		0	0	0	0	0	0			0	0	0	0	0	0			0	0	0	0	0	0
H1_1_35 H12.SEAAPAAPAAAPPAEKAPAKKKAAKKPAGVR		0.003258	0.202491	0.010397	0.635414	0.001239	0.74671			10667170	6436686	15606830	1594422	1055422	10683780			35.83	37.85	31.42	34.9	31.54	37.91
H1_1_35 H13.SETAPAAPAAPAPVEKTPVKKKAKKTGAAAGKR		0	0	0	0	0	0			0	0	0	0	0	0			0	0	0	0	0	0
H1_1_35 H14.SETAPAAPAAPAPAEKTPVKKKAR		0.996742	0.797509	0.989603	0.364586	0.998761	0.25329			3263578000	25350870	1485451000	914841	850854000	3624015			35.32	35.4	35.47	35.41	36.33	35.27
H1_1_35 H15.SETAPAETAAPAPVEKSPAKKKTTKKAGAAKR		0	0	0	0	0	0			0	0	0	0	0	0			0	0	0	0	0	0
unmod(H1_54_81)
H1_54_81 H11.SGVSLAALKKSLAAAGYDVEKNNSR		0	0	0	0.013622	0	0			0	0	0	21249.4	0	0			0	0	0	26.65	0	0
H1_54_81 H1v234.SGVSLAALKKALAAAGYDVEKNNSR		0.615128	1	1	0.986378	1	0.659332			1240346	12842610	488246	1538705	50984540	134166900			31.25	31.46	29.94	31.56	31.51	31.37
H1_54_81 H15.GGVSLPALKKALAAGGYDVEKNNSR		0	0	0	0	0	0			0	0	0	0	0	0			0	0	0	0	0	0
H1_54_81 H1T.AGMSLAALKKALAAAGYDVEKNNSR		0.384872	0	0	0	0	0.340668			776056	0	0	0	0	69322190			36.77	0	0	0	0	37.92
KGNYAER(H2A1_36_42)
H2A1_36_42 unmod		0.999973	0.99986	0.999928	0.998479	0.99952	0.999831			59882360000	5520358000	22147550000	3388677000	19592210000	27180940000			25.36	25.58	25.6	25.61	25.54	25.67
H2A1_36_42 K36ac		2.7e-05	0.00014	7.2e-05	0.001521	0.00048	0.000169			1636260	770770	1592668	5163672	9406783	4606192			21.52	19.98	23.03	19.97	19.94	20.88
KGNYSER(H2A3_36_42)
H2A3_36_42 unmod		0.954913	0.999199	0.999124	0.994868	0.997247	0.999877			284893900	653013500	2567524000	379100600	110055200	3263609000			20.57	24.55	24.56	24.59	20.87	24.69
H2A3_36_42 K36ac		0.045087	0.000801	0.000876	0.005132	0.002753	0.000123			13451380	523208	2251651	1955769	303850	401696			16.18	21.75	24.48	22.6	16.94	22.62
KGHYAER(H2AX_36_42)
H2AX_36_42 unmod		1	0.789618	0.999911	0.937889	0.999913	0.991075			3810477000	74745070	522465100	137973900	1015150000	1303805000			21.37	21.79	21.73	21.77	21.68	22.61
H2AX_36_42 K36ac		0	0.210382	8.9e-05	0.062111	8.7e-05	0.008925			0	19914680	46480.2	9137187	87866.4	11740740			0	17.82	18.78	17.79	15.87	19.79
GKQGGKAR(H2A1_4_11)
H2A1_4_11 unmod		0.925065	0.893801	0.939968	0.877202	0.951818	0.800798			93723890000	6349985000	26919300000	3008562000	41470680000	23585560000			21.34	21.62	21.58	21.62	21.54	22.06
H2A1_4_11 K5ac		0.041618	0.011356	0.03088	0.013886	0.0321	0.050648			4216551000	80677050	884369700	47625070	1398600000	1491718000			19.22	19.5	19.55	19.51	19.46	20.21
H2A1_4_11 K9ac		0.009658	0.009753	0.010785	0.018171	0.008867	0.01172			978464300	69291760	308853500	62320270	386324600	345172500			19.31	19.56	19.65	19.57	19.56	20.25
H2A1_4_11 K5acK9ac		0.00103	0.000917	0.001051	0.000557	0.000517	0.001676			104323200	6515011	30091160	1910476	22530220	49372690			17.17	14.15	17.52	14.09	17.49	18.42
H2A1_4_11 K9me1		0.00048	8.4e-05	0.006673	0.087893	7e-06	0.039122			48667960	598008	191106000	301449100	291826	1152252000			25.61	25.87	25.94	26	25.9	26
H2A1_4_11 K5me1		0.02215	0.084089	0.010643	0.002292	0.006691	0.096036			2244130000	597409800	304794300	7859384	291534100	2828502000			25.78	25.87	26.01	27.27	25.9	26.03
GKQGGKVR(H2AJ_4_11)
H2AJ_4_11 unmod		0.052229	0.076773	0.038229	0.134824	0.03735	0.109716			5666386000	607431900	1146172000	570538800	1725654000	3853689000			28.05	28.24	28.34	28.26	28.3	28.09
H2AJ_4_11 K5ac		0.018375	0.059761	0.010658	0.05871	0.005353	0.09533			1993488000	472826700	319544100	248446400	247303100	3348400000			25.78	25.87	26.01	25.97	25.9	26
H2AJ_4_11 K9ac		0.002696	0.015431	0.005882	0.012525	0.000964	0.016153			292452100	122089200	176356200	53002770	44522830	567359900			25.97	26.02	26.09	26	25.94	26.09
H2AJ_4_11 K5acK9ac		0.86389	0.802576	0.897854	0.710954	0.897601	0.671492			93723890000	6349985000	26919300000	3008562000	41470680000	23585560000			21.34	21.62	21.58	21.62	21.54	22.06
H2AJ_4_11 K9me1		0.029141	0.027187	0.014594	0.046881	0.031402	0.05184			3161514000	215104400	437539800	198385400	1450844000	1820831000			30.13	30.34	30.39	30.42	30.32	30.24
H2AJ_4_11 K5me1		0.03367	0.018271	0.032783	0.036106	0.02733	0.055469			3652864000	144563000	982906500	152789900	1262702000	1948297000			30.11	30.28	30.35	30.33	30.3	30.26
GKTGGKAR(H2AX_4_11)
H2AX_4_11 unmod		0.059204	0.150612	0.026788	0.095029	0.08668	0.270259			2923269000	189523800	835135100	78722340	1458815000	645909800			22.66	22.97	22.94	22.96	22.9	23.25
H2AX_4_11 K5ac		0.004337	0.005022	0.000852	0.005342	0.002185	0.013666			214137300	6319245	26546820	4425698	36778000	32661880			17.49	18.2	20.8	21.47	20.76	18.32
H2AX_4_11 K9ac		0.006309	0.001897	0.00058	0.002193	0.002437	0.009937			311492600	2387311	18090010	1816511	41015650	23748230			17.58	18.2	20.91	21.43	20.82	18.25
H2AX_4_11 K5acK9ac		0.007202	0.012592	4e-06	0.018321	0.002027	0.057829			355614700	15844900	130410	15177080	34121150	138209600			15.56	16.43	15.28	20.99	15.78	17.96
H2AX_4_11 K9me1		0.630328	0.271896	0.708247	0.277234	0.609515	0.29747			31122970000	342143000	22079750000	229662400	10258130000	710944500			24.44	24.75	24.74	24.8	24.74	24.91
H2AX_4_11 K5me1		0.29262	0.557981	0.263529	0.601882	0.297155	0.350839			14448330000	702139300	8215569000	498602900	5001119000	838493600			24.44	24.75	24.74	24.74	24.69	24.91
SGRGKQGGKAR(H2A1_1_11)
H2A1_1_11 unmod		0.990109	0.75074	0.934807	0.909974	0.620804	0.848312			446095800	129427700	72087970	181117500	134648400	69131990			27.76	29.71	32	29.72	28.06	29.65
H2A1_1_11 S1ac		0.003423	0.154353	0.063429	0.019877	0.24516	0.021774			1542056	26610410	4891363	3956274	53173640	1774448			33.29	34.79	34.9	34.45	34.83	34.66
H2A1_1_11 K5ac		0.006468	0.094907	0.001763	0.070149	0.134036	0.129914			2914308	16362000	135991	13962180	29071440	10587180			25.68	27.68	27.58	27.72	25.96	27.69
AGGKAGKDSGKAKAKAVSR(H2AV_1_19)
H2AV_1_19 unmod		0.826763	0.919131	0.956224	0.984922	0.912788	0.977882			1702854000	180806000	359974900	65207480	1156129000	306145900			36.87	36.89	36.94	36.87	36.9	36.76
H2AV_1_19 K4ac		0.003122	0	0.007847	0	0.003469	0			6430713	0	2954044	0	4394330	0			35.52	0	36.63	0	35.58	0
H2AV_1_19 K7ac		0.010961	0	0.003074	0	0.014016	0			22574950	0	1157088	0	17752230	0			35.55	0	36.56	0	35.66	0
H2AV_1_19 K11ac		0.001246	0	0.001234	0	0.005834	0			2566779	0	464483	0	7388747	0			35.48	0	36.5	0	35.64	0
H2AV_1_19 K15ac		0.044388	0	0.01116	0	0.016905	0			91424920	0	4201138	0	21411890	0			35.6	0	36.48	0	35.71	0
H2AV_1_19 K4acK7ac		0.000341	0.000256	0.000104	0	0	0			703369	50303.8	39122.6	0	0	0			34.38	27.75	33.78	35.03	0	34.85
H2AV_1_19 K4acK11ac		0	0.000338	0.00049	0	0	0			0	66488.3	184397	0	0	0			33.87	27.75	33.78	35.03	0	34.85
H2AV_1_19 K4acK15ac		0.000176	0	0	0.000139	0	0			363370	0	0	9178.18	0	0			34.27	27.27	33.29	35.52	0	34.85
H2AV_1_19 K7acK11ac		0	0.000355	0	0	0	0.000229			0	69759.2	0	0	0	71813.4			33.87	27.75	33.29	35.03	0	35.35
H2AV_1_19 K7acK15ac		0.000177	9.3e-05	0	0.002884	0	8.7e-05			364572	18301.7	0	190969	0	27103.6			34.27	27.75	33.29	35.56	0	35.3
H2AV_1_19 K11acK15ac		0.00017	0	0.000472	0.002044	0	0.002367			349948	0	177590	135294	0	741098			34.27	27.27	33.78	35.52	0	35.35
H2AV_1_19 K7acK11acK15ac		0	0	0.000425	0.003711	7.4e-05	0.001554			0	0	159924	245721	93463.9	486625			24.51	24.06	31.72	31.67	32.43	23.16
H2AV_1_19 K4acK11acK15ac		0.000227	0	0	0	0	0			466573	0	0	0	0	0			25	24.06	31.24	31.19	31.94	22.66
H2AV_1_19 K4acK7acK15ac		0.000459	1.1e-05	0	0	6.9e-05	0			944660	2106.29	0	0	87637.8	0			25	24.55	31.24	31.19	32.43	22.66
H2AV_1_19 K4acK7acK11ac		2e-05	0.00106	0.000154	0	0.00012	0.001097			41867.8	208523	58097.1	0	152122	343524			25	24.55	31.72	31.19	32.43	23.16
H2AV_1_19 K4acK7acK11acK15ac		0.111949	0.078757	0.018817	0.006299	0.046726	0.016783			230578200	15492520	7083635	417056	59182150	5254321			20.43	20.87	20.78	20.9	20.76	21.85
AGGKAGKDSGKAKTKAVSR(H2AZ_1_19)
H2AZ_1_19 unmod		0.830079	0.908497	0.897192	0.980311	0.844979	0.954999			23311640000	2078437000	3705088000	812366800	10029910000	2597279000			35.2	35.29	35.34	35.27	35.33	35.16
H2AZ_1_19 K4ac		0.121053	0.054433	0.057835	0.011624	0.0837	0.024416			3399611000	124530600	238838600	9632324	993523100	66402110			33.74	34.06	34.01	33.96	33.93	33.84
H2AZ_1_19 K7ac		3e-06	0.008763	0.007853	0.001115	0.00773	0.000241			72845.5	20047630	32429960	923645	91756880	655223			33.92	33.95	33.95	34.03	34.12	33.94
H2AZ_1_19 K11ac		0.008311	0.006935	0.020161	3.7e-05	0.032474	0.005432			233414800	15866600	83259730	30435.8	385463900	14774380			33.96	33.95	34.01	34.03	33.93	33.75
H2AZ_1_19 K15ac		0.004795	0.020743	0.002784	0.006549	0.005028	0.007978			134651200	47455050	11496260	5427420	59684090	21696450			33.74	33.99	33.8	34.05	33.94	33.79
H2AZ_1_19 K4acK7ac		0.008369	5.6e-05	0.006408	0.000129	0.005943	0.000179			235036900	128682	26462610	106702	70542220	486875			32.53	27.44	32.76	30.22	32.75	29.37
H2AZ_1_19 K4acK11ac		0.00178	0	0.001109	5e-06	0.0045	0			49986580	0	4579830	4075.93	53412270	0			32.53	26.94	32.71	30.27	32.61	28.88
H2AZ_1_19 K4acK15ac		0.002191	6e-06	0.00294	0.000154	0.001978	0.000116			61534710	14384	12142540	127658	23482090	316777			32.47	27.4	32.61	30.22	32.75	29.37
H2AZ_1_19 K7acK11ac		0.00171	5e-06	0	0	0	0			48025100	10469.6	0	0	0	0			32.46	27.44	32.23	29.73	32.23	28.88
H2AZ_1_19 K7acK15ac		0	0.00033	0.000425	0	8e-06	0.000205			0	754649	1756266	0	89347	558004			32.04	27.44	32.95	29.73	32.61	29.37
H2AZ_1_19 K11acK15ac		0.003889	0.000119	0.003292	7.7e-05	0.003669	2.7e-05			109223400	272023	13596660	63750.1	43550020	73839.1			32.53	27.44	32.61	30.27	32.75	29.37
H2AZ_1_19 K7acK11acK15ac		0.00096	0	0	0	4.8e-05	0			26971410	0	0	0	574146	0			31.23	0	0	0	29.81	0
H2AZ_1_19 K4acK11acK15ac		0.000168	0	0	0	0	0			4723401	0	0	0	2712.38	0			31.26	0	0	0	29.81	0
H2AZ_1_19 K4acK7acK15ac		6e-06	0	0	0	4e-06	0			177998	0	0	0	53090.3	0			31.12	0	0	0	29.81	0
H2AZ_1_19 K4acK7acK11ac		0.000812	0	0	0	0	0			22797430	0	0	0	0	0			31.28	0	0	0	29.32	0
H2AZ_1_19 K4acK7acK11acK15ac		0.015873	0.000113	0	0	0.009939	0.006407			445757700	258124	0	0	117972800	17424520			26.23	26.48	0	0	26.49	28.73
AKAKTR(H2A1_12_17)
H2A1_12_17 unmod		0.65491	0.824942	0.516239	0.497088	0.780723	0.506778			160143700000	69016320000	29358320000	12627890000	116098900000	27299470000			25.42	25.84	25.64	26.02	25.67	25.81
H2A1_12_17 K13ac		0.00034	8.4e-05	0.000344	0.003115	0.000152	0.005272			83189240	6992192	19570650	79129380	22596870	284010400			24.36	24.66	24.65	24.68	24.56	24.9
H2A1_12_17 K15ac		0.317042	0.055359	0.308563	0.106679	0.151804	0.324902			77525570000	4631457000	17547840000	2710048000	22574270000	17502050000			24.36	24.66	24.65	24.72	24.56	24.83
H2A1_12_17 K13acK15ac		0.000748	0.000147	0.000357	0.001993	0.000603	0.002896			182940400	12311850	20297210	50636440	89623740	155990600			22.9	19.98	22.37	22.1	23.1	23
H2A1_12_17 K15me1		0.016461	0.096789	0.133102	0.292906	0.048352	0.109657			4025283000	8097565000	7569437000	7440910000	7190277000	5907096000			26.01	26.39	26.39	26.47	26.31	26.58
H2A1_12_17 K13me1		0.010498	0.022679	0.041396	0.098218	0.018366	0.050495			2567103000	1897362000	2354165000	2495098000	2731154000	2720074000			25.99	26.37	26.37	26.39	26.31	26.6
AKAKSR(H2A3_12_17)
H2A3_12_17 unmod		0.327101	0.063363	0.3315	0.181829	0.163231	0.26484			78036610000	4672336000	17567420000	2804015000	22670230000	17846270000			24.39	24.71	24.68	24.74	24.65	24.88
H2A3_12_17 K13ac		0.000198	6.1e-05	4e-05	3.8e-05	0.00023	0.000778			47356090	4468122	2109653	579709	31958590	52440820			22.88	20.2	22.56	21.81	22.58	23.03
H2A3_12_17 K15ac		0.000568	0.000106	0.000343	0.003244	0.000415	0.001309			135584300	7843728	18187560	50031050	57665140	88194620			22.88	20.2	22.56	22.12	22.58	23.02
H2A3_12_17 K13acK15ac		0.000869	0.000518	0.000215	0.000629	0.000187	0.004067			207380700	38166040	11372020	9703929	25976790	274081200			17.44	18.13	20.53	18.97	18	21.85
H2A3_12_17 K15me1		0.612584	0.729837	0.601448	0.6192	0.724843	0.572212			146144500000	53817580000	31872990000	9548768000	100669600000	38558490000			25.41	25.84	25.53	25.97	25.7	26.09
H2A3_12_17 K13me1		0.05868	0.206115	0.066455	0.19506	0.111094	0.156794			13999230000	15198740000	3521712000	3008049000	15429230000	10565550000			25.46	25.91	26.03	25.97	25.77	26.21
DNKKTR(H2A1_72_77)
H2A1_72_77 unmod		0.999985	0.991518	0.999875	0.993343	0.999814	0.997276			35131360000	3109173000	13350560000	1372412000	12777350000	18044870000			22.81	23.08	23.07	23.09	23.03	23.38
H2A1_72_77 K74ac		1.5e-05	0.008482	0.000125	0.006657	0.000186	0.002724			516419	26597970	1668728	9196986	2378752	49288670			21.4	19.9	19.84	21.37	21.02	20.54
HLQLAIR(H2A_82_88)
H2A_82_88 unmod		1	1	1	1	1	1			188072500000	25651610000	82409120000	9492397000	65757970000	63261690000			33.82	34.37	34.36	34.44	34.29	34.11
unmod(H2A_1_88)
H2A_1_88 H2A14s.HLQLAIR		0.877583	0.918768	0.947783	0.914182	0.851272	0.951234			188072500000	25651610000	82409120000	9492397000	65757970000	63261690000			33.82	34.37	34.36	34.44	34.29	34.11
H2A_1_88 H2AZ.AGGKAGKDSGKAKTKAVSR		0.108777	0.074444	0.042612	0.078236	0.129843	0.039054			23311640000	2078437000	3705088000	812366800	10029910000	2597279000			35.2	35.29	35.34	35.27	35.33	35.16
H2A_1_88 H2AX.GKTGGKAR		0.013641	0.006788	0.009605	0.007581	0.018885	0.009712			2923269000	189523800	835135100	78722340	1458815000	645909800			22.66	22.97	22.94	22.96	22.9	23.25
unmod(H2B_1_29)
H2B_1_29 1C.PEPAKSAPAPKKGSKKAVTKAQKKDGKKR		0	0.523644	0	0	0	0			0	959664	0	0	0	0			0	28.86	0	0	0	0
H2B_1_29 1H.PEPAKSAPAPKKGSKKALTKAQKKDGKKR		0	0	0	0	0	0			0	0	0	0	0	0			0	0	0	0	0	0
H2B_1_29 2B.PDPAKSAPAPKKGSKKAVTKVQKKDGKKR		0	0	0	0	0	0			0	0	0	0	0	0			0	0	0	0	0	0
H2B_1_29 1B.PEPSKSAPAPKKGSKKAISKAQKKDGKKR		0	0	0	0	0	0			0	0	0	0	0	0			0	0	0	0	0	0
H2B_1_29 3B.PDPSKSAPAPKKGSKKAVTKAQKKDGKKR		0	0	0	0	0	0			0	0	0	0	0	0			0	0	0	0	0	0
H2B_1_29 1M.PEPTKSAPAPKKGSKKAVTKAQKKDGKKR		0	0.476356	0	0	0	0			0	873002	0	0	0	0			0	31.34	0	0	0	0
H2B_1_29 1P.PEPVKSVPAPKKGSKKAVTKAQKKDGKKR		0	0	0	0	0	0			0	0	0	0	0	0			0	0	0	0	0	0
H2B_1_29 2E.PELAKSAPAPKKGSKKAVTKAQKKDGKKR		0	0	0	0	0	0			0	0	0	0	0	0			0	0	0	0	0	0

## Sheet: Relative abundance
Peptides	EV_1	EV_2	F185A_1	F184A_2	6A_1	6A_2				Single marks	EV_1	EV_2		F185A_1	F184A_2		6A_1	6A_2
TKQTAR(H3_3_8)	0.999999	1	1	1	0.999999	1				H3K4me1	0.126096	0.130608		0.107259	0.280977		0.103923	0.093741
H3_3_8 unmod	0.870451	0.866062	0.891288	0.714399	0.893632	0.892049				H3K4me2	0.003444	0.00252		0.001168	0.002224		0.002434	0.008819
H3_3_8 K4me1	0.126096	0.130608	0.107259	0.280977	0.103923	0.093741				H3K4me3	8e-06	0.00036		0.000273	0.000119		9e-06	0.003387
H3_3_8 K4me2	0.003444	0.00252	0.001168	0.002224	0.002434	0.008819				H3K4ac	0	0.00045		1.2e-05	0.002281		1e-06	0.002004
H3_3_8 K4me3	8e-06	0.00036	0.000273	0.000119	9e-06	0.003387				H3K9me1	0.117091	0.157875		0.147509	0.272811		0.236802	0.088167
H3_3_8 K4ac	0	0.00045	1.2e-05	0.002281	1e-06	0.002004				H3K9me2	0.454877	0.386392		0.530256	0.310579		0.421258	0.485631
										H3K9me3	0.223251	0.172531		0.152323	0.129104		0.177149	0.185523
										H3K9ac	0.004249	0.016787		0.003555	0.010417		0.003245	0.006938
KSTGGKAPR(H3_9_17)	0.987444	0.978366	0.987864	0.869162	0.914162	0.994942				H3S10ph	0.012556	0.021635		0.012136	0.130838		0.085838	0.005059
H3_9_17 unmod	0.09666	0.153775	0.056552	0.166152	0.097702	0.118257				H3K14ac	0.469642	0.456577		0.546489	0.369474		0.417632	0.579827
H3_9_17 K9me1	0.054628	0.079309	0.055159	0.079685	0.072364	0.024039				H3K18me1	0	0		0	0		0	1.2e-05
H3_9_17 K9me2	0.226581	0.191345	0.223796	0.172297	0.221044	0.171931				H3K18ac	0.011633	0.006103		0.010287	0.012838		0.008957	0.006562
H3_9_17 K9me3	0.141581	0.093443	0.106289	0.083948	0.104942	0.100684				H3K23me1	0	0		0	0		0	5e-06
H3_9_17 K9ac	0.00342	0.010344	0.002088	0.002197	0.002877	0.002982				H3K23ac	0.484126	0.374859		0.638692	0.402219		0.512469	0.44348
H3_9_17 K14ac	0.102005	0.111296	0.087191	0.110505	0.083632	0.115395				H31K27me1	0.184079	0.215554		0.151007	0.181298		0.180005	0.186917
H3_9_17 K9me1K14ac	0.061331	0.074855	0.089019	0.067603	0.08639	0.064093				H31K27me2	0.462567	0.486807		0.527511	0.514411		0.470731	0.516112
H3_9_17 K9me2K14ac	0.225584	0.193086	0.300599	0.134754	0.195801	0.31265				H31K27me3	0.176433	0.147036		0.199107	0.1512		0.188999	0.14086
H3_9_17 K9me3K14ac	0.07508	0.064704	0.065727	0.043838	0.049064	0.080961				H31K27ac	0.000377	5e-05		8.9e-05	3.2e-05		0.000296	0
H3_9_17 K9acK14ac	0.000574	0.006209	0.001444	0.008183	0.000346	0.00395				H31K36me1	0.174252	0.176072		0.194916	0.151519		0.203992	0.164938
										H31K36me2	0.35048	0.485939		0.44344	0.472571		0.371362	0.49318
										H31K36me3	0.067027	0.070895		0.053875	0.058173		0.070971	0.062789
KSTGGKAPR(H3_9_17)	0.012556	0.021635	0.012135	0.130838	0.085837	0.005059				H33K27me1	0.21173	0.209263		0.199323	0.173624		0.214735	0.205824
H3_9_17 S10ph	0.001509	0.001289	0.000544	0.000354	0.000768	8.3e-05				H33K27me2	0.424384	0.430766		0.532845	0.467764		0.46933	0.474559
H3_9_17 K9me1S10ph	0.000359	0.002478	0.003194	0.124963	0.077705	4e-06				H33K27me3	0.12111	0.080548		0.138432	0.115985		0.118721	0.098375
H3_9_17 K9me2S10ph	2.1e-05	0.0011	0.004111	0.000147	0.003167	9.1e-05				H33K27ac	0.000146	0.000166		0	0		6.9e-05	0
H3_9_17 K9me3S10ph	0.00535	0.010341	0.001777	0.000773	0.001779	0.002103				H33K36me1	0.160071	0.123291		0.21972	0.090378		0.234538	0.156438
H3_9_17 K9acS10ph	0.000249	0	0	9e-06	1.9e-05	0				H33K36me2	0.456884	0.522244		0.532225	0.540525		0.452506	0.538434
H3_9_17 S10phK14ac	0.000357	5.4e-05	7.2e-05	7.8e-05	0.000443	8e-06				H33K36me3	0.077691	0.084941		0.035767	0.065516		0.036788	0.069634
H3_9_17 K9me1S10phK14ac	0.000773	0.001234	0.000136	0.00056	0.000342	3.1e-05				H3K56me1	0.052259	0		0.009306	0.259489		0	0.973623
H3_9_17 K9me2S10phK14ac	0.002691	0.000861	0.001749	0.00338	0.001247	0.000958				H3K56me2	0.02412	0		0	0.675031		0	0
H3_9_17 K9me3S10phK14ac	0.00124	0.004043	0.00053	0.000545	0.000363	0.001775				H3K56me3	0.036039	0		0	0		0	0
H3_9_17 K9acS10phK14ac	7e-06	0.000235	2.2e-05	2.9e-05	4e-06	6e-06				H3K56ac	0.684715	0		0.801349	0		0	0
										H3K79me1	0.287498	0.899071		0.149711	0.997564		0.348378	0.033218
										H3K79me2	0.703082	0.01317		0.24889	0.001482		0.330018	0.017148
KQLATKAAR(H3_18_26)	0.999999	0.999999	1	1	1	1				H3K79me3	0	0.000608		0.003448	0.00022		0.045818	0
H3_18_26 unmod	0.513346	0.622939	0.359024	0.596451	0.485043	0.553099				H3K79ac	0.002123	0.001794		0.185134	0		0	0
H3_18_26 K23me1	0	0	0	0	0	5e-06				H3K122ac	0.996306	0.949827		0.99848	0.926499		0.589601	0
H3_18_26 K18me1	0	0	0	0	0	1.2e-05				H4K5ac	0.069658	0.133738		0.053935	0.161362		0.04104	0.164821
H3_18_26 K18me1K23me1	0	0	0	0	0	0				H4K8ac	0.093757	0.136708		0.073616	0.204485		0.051315	0.159593
H3_18_26 K18ac	0.002528	0.002202	0.002284	0.00133	0.002488	0.003404				H4K12ac	0.15433	0.17767		0.103364	0.254516		0.091189	0.266755
H3_18_26 K23ac	0.475021	0.370958	0.630688	0.390711	0.506	0.440322				H4K16ac	0.441939	0.391465		0.35414	0.386503		0.316735	0.492034
H3_18_26 K18acK23ac	0.009104	0.0039	0.008004	0.011508	0.006469	0.003158				H4K20me1	0.443009	0.412125		0.413993	0.361951		0.484391	0.361197
										H4K20me2	0.140671	0.071678		0.117181	0.06013		0.101169	0.241616
										H4K20me3	0.033982	0.027845		0.054852	0.017885		0.03481	0.036412
KSAPATGGVKKPHR(H3_27_40)	0.999606	0.997825	0.99968	0.99576	0.999454	0.998979				H4K20ac	0.006643	0.056273		0.005826	0.034658		0.00298	0.012545
H3_27_40 unmod	0.058096	0.044886	0.031509	0.049816	0.049566	0.046187
H3_27_40 K36me1	0.023734	0.017051	0.012743	0.013998	0.019347	0.016726
H3_27_40 K27me1	0.040505	0.032748	0.024183	0.032472	0.031673	0.033792
H3_27_40 K27me2	0.195993	0.11588	0.139505	0.148119	0.154104	0.129149
H3_27_40 K36me2	0.044946	0.043571	0.035022	0.048315	0.032025	0.04823
H3_27_40 K27me3	0.112874	0.071356	0.112164	0.083059	0.11749	0.068942
H3_27_40 K36me3	0.049716	0.044987	0.043009	0.040889	0.059024	0.043996
H3_27_40 K27me2K36me1	0.078494	0.092443	0.106902	0.082739	0.095153	0.085371
H3_27_40 K27me1K36me2	0.083414	0.117247	0.079704	0.096784	0.083197	0.097589
H3_27_40 K27me1K36me1	0.042848	0.037956	0.036254	0.030609	0.053147	0.036723
H3_27_40 K27me3K36me1	0.029177	0.028621	0.039016	0.024173	0.036346	0.02612
H3_27_40 K27me1K36me3	0.017312	0.025908	0.010866	0.017284	0.011946	0.018793
H3_27_40 K27me2K36me2	0.187939	0.278081	0.280969	0.283503	0.221193	0.301576
H3_27_40 K27me3K36me2	0.034181	0.04704	0.047745	0.043968	0.034947	0.045785
H3_27_40 K27ac	0.000377	5e-05	8.9e-05	3.2e-05	0.000296	0
KSAPATGGVKKPHR(H3_27_40)	0.000396	0.002175	0.000319	0.004238	0.000545	0.001022
H3_27_40 S28ph	5.4e-05	5.8e-05	3e-06	4e-05	7e-06	0.000973
H3_27_40 K27me1S28ph	0	0.001695	0	0.004149	4.1e-05	2e-05
H3_27_40 K27me2S28ph	0.000141	0.000402	0.000134	4.9e-05	0.000281	1.7e-05
H3_27_40 K27me3S28ph	0.000201	2e-05	0.000182	0	0.000216	1.2e-05
KSAPSTGGVKKPHR(H33_27_40)	0.994596	0.909405	0.999866	0.938192	0.998594	0.96282
H33_27_40 unmod	0.105416	0.081351	0.053454	0.093405	0.096799	0.080257
H33_27_40 K36me1	0.021342	0.013507	0.019567	0.004124	0.024634	0.01515
H33_27_40 K27me1	0.04492	0.017544	0.021827	0.020851	0.035881	0.025488
H33_27_40 K27me2	0.097889	0.065573	0.080219	0.093994	0.08498	0.065355
H33_27_40 K36me2	0.073957	0.05052	0.042765	0.042608	0.058629	0.053486
H33_27_40 K27me3	0.051578	0.014295	0.056654	0.033523	0.057033	0.027213
H33_27_40 K36me3	0.039062	0.044202	0.013614	0.041197	0.015746	0.03587
H33_27_40 K27me2K36me1	0.110169	0.090503	0.134149	0.071098	0.141574	0.097347
H33_27_40 K27me1K36me2	0.112957	0.13221	0.116196	0.123665	0.109795	0.110966
H33_27_40 K27me1K36me1	0.012673	0.018069	0.039045	0.004789	0.047994	0.035365
H33_27_40 K27me3K36me1	0.015887	0.001212	0.02696	0.010367	0.020336	0.008575
H33_27_40 K27me1K36me3	0.038629	0.04074	0.022153	0.024319	0.021042	0.033765
H33_27_40 K27me2K36me2	0.216326	0.274473	0.318446	0.302476	0.242731	0.311396
H33_27_40 K27me3K36me2	0.053645	0.06504	0.054817	0.071776	0.041351	0.062587
H33_27_40 K27ac	0.000146	0.000166	0	0	6.9e-05	0
KSAPSTGGVKKPHR(H33_27_40)	0.005405	0.090596	0.000133	0.061809	0.001406	0.037181
H33_27_40 S28ph	0.002854	0.089677	0	0.061294	0.001338	0.03648
H33_27_40 K27me1S28ph	0.002551	0.000701	0.000102	0	2.3e-05	0.00024
H33_27_40 K27me2S28ph	0	0.000218	3.1e-05	0.000196	4.5e-05	0.000461
H33_27_40 K27me3S28ph	0	0	0	0.000319	0	0
YRPGTVALR(H3_41_49)	1	1	1	1	1	1
H3_41_49 unmod	0.999994	0.997619	0.999981	0.992538	0.99999	0.99827
H3_41_49 Y41ph	6e-06	0.002381	1.9e-05	0.007462	1e-05	0.00173
YQKSTELLIR(H3_54_63)	1	0	1	1	1	1
H3_54_63 unmod	0.202867	0	0.189346	0.06548	1	0.026377
H3_54_63 K56me1	0.052259	0	0.009306	0.259489	0	0.973623
H3_54_63 K56me2	0.02412	0	0	0.675031	0	0
H3_54_63 K56me3	0.036039	0	0	0	0	0
H3_54_63 K56ac	0.684715	0	0.801349	0	0	0
EIAQDFKTDLR(H3_73_83)	0.999999	1	1	1	1	1
H3_73_83 unmod	0.007296	0.085357	0.412817	0.000734	0.275786	0.949634
H3_73_83 K79me1	0.287498	0.899071	0.149711	0.997564	0.348378	0.033218
H3_73_83 K79me2	0.703082	0.01317	0.24889	0.001482	0.330018	0.017148
H3_73_83 K79me3	0	0.000608	0.003448	0.00022	0.045818	0
H3_73_83 K79ac	0.002123	0.001794	0.185134	0	0	0
VTIMPKDIQLAR(H3_117_128)	1	1	1	1	1	1
H3_117_128 unmod	0.003694	0.050173	0.00152	0.073501	0.410399	1
H3_117_128 K122ac	0.996306	0.949827	0.99848	0.926499	0.589601	0
GKGGKGLGKGGAKR(H4_4_17)	0.999998	1	0.999999	1	1	1
H4_4_17 unmod	0.440072	0.469947	0.576537	0.426262	0.613335	0.372236
H4_4_17 K5ac	0.018954	0.02953	0.013955	0.028853	0.012957	0.021227
H4_4_17 K8ac	0.023442	0.013098	0.01392	0.015703	0.01341	0.013556
H4_4_17 K12ac	0.043069	0.040352	0.022593	0.041831	0.027963	0.042427
H4_4_17 K16ac	0.312712	0.229172	0.252095	0.191446	0.241534	0.244016
H4_4_17 K5acK8ac	0.00684	0.018462	0.00662	0.032981	0.002903	0.009567
H4_4_17 K5acK12ac	0.014611	0.014101	0.005436	0.019662	0.007983	0.030621
H4_4_17 K5acK16ac	0.010882	0.026716	0.00885	0.010067	0.006802	0.024673
H4_4_17 K8acK12ac	0.006111	0.001783	0.004129	0.012692	0.002106	0.005789
H4_4_17 K8acK16ac	0.028624	0.0354	0.020591	0.040171	0.015079	0.038714
H4_4_17 K12acK16ac	0.056718	0.04593	0.041867	0.061685	0.033399	0.074689
H4_4_17 K5acK8acK12ac	0.004962	0.021262	0.002669	0.035513	0.002608	0.012543
H4_4_17 K5acK8acK16ac	0.004143	6e-06	0.004069	0	0.002792	0.009256
H4_4_17 K5acK12acK16ac	0.009223	0.007544	0.005051	0.015709	0.004713	0.030518
H4_4_17 K8acK12acK16ac	0.019594	0.03058	0.014332	0.048847	0.012134	0.043753
H4_4_17 K5acK8acK12acK16ac	4.1e-05	0.016118	0.007285	0.018578	0.000284	0.026416
KVLR(H4_20_23)	1	1	0.999999	1	0.999999	1
H4_20_23 unmod	0.375695	0.432079	0.408147	0.525376	0.376649	0.34823
H4_20_23 K20me1	0.443009	0.412125	0.413993	0.361951	0.484391	0.361197
H4_20_23 K20me2	0.140671	0.071678	0.117181	0.06013	0.101169	0.241616
H4_20_23 K20me3	0.033982	0.027845	0.054852	0.017885	0.03481	0.036412
H4_20_23 K20ac	0.006643	0.056273	0.005826	0.034658	0.00298	0.012545
DNIQGITKPAIR(H4_24_35)	1	1	1	1	1	1
H4_24_35 unmod	1	1	1	1	1	1
RGGVKR(H4_40_45)	1	1	1	1	1	1
H4_40_45 unmod	0.999931	0.998706	0.999882	0.999921	0.999975	0.99961
H4_40_45 K44ac	6.9e-05	0.001294	0.000118	7.9e-05	2.5e-05	0.00039
KTVTAMDVVYALKR(H4_79_92)	1	1	1	1	1	1
H4_79_92 unmod	1	1	1	1	1	1
unmod(H1_1_35)	1	1	1	1	1	1
H1_1_35 H11.SETAPVAQAASTATEKPAAAKKTKKPAKAAAPR	0	0	0	0	0	0
H1_1_35 H12.SEAAPAAPAAAPPAEKAPAKKKAAKKPAGVR	0.003258	0.202491	0.010397	0.635414	0.001239	0.74671
H1_1_35 H13.SETAPAAPAAPAPVEKTPVKKKAKKTGAAAGKR	0	0	0	0	0	0
H1_1_35 H14.SETAPAAPAAPAPAEKTPVKKKAR	0.996742	0.797509	0.989603	0.364586	0.998761	0.25329
H1_1_35 H15.SETAPAETAAPAPVEKSPAKKKTTKKAGAAKR	0	0	0	0	0	0
unmod(H1_54_81)	1	1	1	1	1	1
H1_54_81 H11.SGVSLAALKKSLAAAGYDVEKNNSR	0	0	0	0.013622	0	0
H1_54_81 H1v234.SGVSLAALKKALAAAGYDVEKNNSR	0.615128	1	1	0.986378	1	0.659332
H1_54_81 H15.GGVSLPALKKALAAGGYDVEKNNSR	0	0	0	0	0	0
H1_54_81 H1T.AGMSLAALKKALAAAGYDVEKNNSR	0.384872	0	0	0	0	0.340668
KGNYAER(H2A1_36_42)	1	1	1	1	1	1
H2A1_36_42 unmod	0.999973	0.99986	0.999928	0.998479	0.99952	0.999831
H2A1_36_42 K36ac	2.7e-05	0.00014	7.2e-05	0.001521	0.00048	0.000169
KGNYSER(H2A3_36_42)	1	1	1	1	1	1
H2A3_36_42 unmod	0.954913	0.999199	0.999124	0.994868	0.997247	0.999877
H2A3_36_42 K36ac	0.045087	0.000801	0.000876	0.005132	0.002753	0.000123
KGHYAER(H2AX_36_42)	1	1	1	1	1	1
H2AX_36_42 unmod	1	0.789618	0.999911	0.937889	0.999913	0.991075
H2AX_36_42 K36ac	0	0.210382	8.9e-05	0.062111	8.7e-05	0.008925
GKQGGKAR(H2A1_4_11)	1	1	1	1	1	1
H2A1_4_11 unmod	0.925065	0.893801	0.939968	0.877202	0.951818	0.800798
H2A1_4_11 K5ac	0.041618	0.011356	0.03088	0.013886	0.0321	0.050648
H2A1_4_11 K9ac	0.009658	0.009753	0.010785	0.018171	0.008867	0.01172
H2A1_4_11 K5acK9ac	0.00103	0.000917	0.001051	0.000557	0.000517	0.001676
H2A1_4_11 K9me1	0.00048	8.4e-05	0.006673	0.087893	7e-06	0.039122
H2A1_4_11 K5me1	0.02215	0.084089	0.010643	0.002292	0.006691	0.096036
GKQGGKVR(H2AJ_4_11)	1	0.999999	1	1	1	1
H2AJ_4_11 unmod	0.052229	0.076773	0.038229	0.134824	0.03735	0.109716
H2AJ_4_11 K5ac	0.018375	0.059761	0.010658	0.05871	0.005353	0.09533
H2AJ_4_11 K9ac	0.002696	0.015431	0.005882	0.012525	0.000964	0.016153
H2AJ_4_11 K5acK9ac	0.86389	0.802576	0.897854	0.710954	0.897601	0.671492
H2AJ_4_11 K9me1	0.029141	0.027187	0.014594	0.046881	0.031402	0.05184
H2AJ_4_11 K5me1	0.03367	0.018271	0.032783	0.036106	0.02733	0.055469
GKTGGKAR(H2AX_4_11)	1	1	1	1	0.999999	1
H2AX_4_11 unmod	0.059204	0.150612	0.026788	0.095029	0.08668	0.270259
H2AX_4_11 K5ac	0.004337	0.005022	0.000852	0.005342	0.002185	0.013666
H2AX_4_11 K9ac	0.006309	0.001897	0.00058	0.002193	0.002437	0.009937
H2AX_4_11 K5acK9ac	0.007202	0.012592	4e-06	0.018321	0.002027	0.057829
H2AX_4_11 K9me1	0.630328	0.271896	0.708247	0.277234	0.609515	0.29747
H2AX_4_11 K5me1	0.29262	0.557981	0.263529	0.601882	0.297155	0.350839
SGRGKQGGKAR(H2A1_1_11)	1	1	0.999999	1	1	1
H2A1_1_11 unmod	0.990109	0.75074	0.934807	0.909974	0.620804	0.848312
H2A1_1_11 S1ac	0.003423	0.154353	0.063429	0.019877	0.24516	0.021774
H2A1_1_11 K5ac	0.006468	0.094907	0.001763	0.070149	0.134036	0.129914
AGGKAGKDSGKAKAKAVSR(H2AV_1_19)	0.999999	1	1	0.999999	1	0.999999
H2AV_1_19 unmod	0.826763	0.919131	0.956224	0.984922	0.912788	0.977882
H2AV_1_19 K4ac	0.003122	0	0.007847	0	0.003469	0
H2AV_1_19 K7ac	0.010961	0	0.003074	0	0.014016	0
H2AV_1_19 K11ac	0.001246	0	0.001234	0	0.005834	0
H2AV_1_19 K15ac	0.044388	0	0.01116	0	0.016905	0
H2AV_1_19 K4acK7ac	0.000341	0.000256	0.000104	0	0	0
H2AV_1_19 K4acK11ac	0	0.000338	0.00049	0	0	0
H2AV_1_19 K4acK15ac	0.000176	0	0	0.000139	0	0
H2AV_1_19 K7acK11ac	0	0.000355	0	0	0	0.000229
H2AV_1_19 K7acK15ac	0.000177	9.3e-05	0	0.002884	0	8.7e-05
H2AV_1_19 K11acK15ac	0.00017	0	0.000472	0.002044	0	0.002367
H2AV_1_19 K7acK11acK15ac	0	0	0.000425	0.003711	7.4e-05	0.001554
H2AV_1_19 K4acK11acK15ac	0.000227	0	0	0	0	0
H2AV_1_19 K4acK7acK15ac	0.000459	1.1e-05	0	0	6.9e-05	0
H2AV_1_19 K4acK7acK11ac	2e-05	0.00106	0.000154	0	0.00012	0.001097
H2AV_1_19 K4acK7acK11acK15ac	0.111949	0.078757	0.018817	0.006299	0.046726	0.016783
AGGKAGKDSGKAKTKAVSR(H2AZ_1_19)	0.999999	1	0.999999	1	1	1
H2AZ_1_19 unmod	0.830079	0.908497	0.897192	0.980311	0.844979	0.954999
H2AZ_1_19 K4ac	0.121053	0.054433	0.057835	0.011624	0.0837	0.024416
H2AZ_1_19 K7ac	3e-06	0.008763	0.007853	0.001115	0.00773	0.000241
H2AZ_1_19 K11ac	0.008311	0.006935	0.020161	3.7e-05	0.032474	0.005432
H2AZ_1_19 K15ac	0.004795	0.020743	0.002784	0.006549	0.005028	0.007978
H2AZ_1_19 K4acK7ac	0.008369	5.6e-05	0.006408	0.000129	0.005943	0.000179
H2AZ_1_19 K4acK11ac	0.00178	0	0.001109	5e-06	0.0045	0
H2AZ_1_19 K4acK15ac	0.002191	6e-06	0.00294	0.000154	0.001978	0.000116
H2AZ_1_19 K7acK11ac	0.00171	5e-06	0	0	0	0
H2AZ_1_19 K7acK15ac	0	0.00033	0.000425	0	8e-06	0.000205
H2AZ_1_19 K11acK15ac	0.003889	0.000119	0.003292	7.7e-05	0.003669	2.7e-05
H2AZ_1_19 K7acK11acK15ac	0.00096	0	0	0	4.8e-05	0
H2AZ_1_19 K4acK11acK15ac	0.000168	0	0	0	0	0
H2AZ_1_19 K4acK7acK15ac	6e-06	0	0	0	4e-06	0
H2AZ_1_19 K4acK7acK11ac	0.000812	0	0	0	0	0
H2AZ_1_19 K4acK7acK11acK15ac	0.015873	0.000113	0	0	0.009939	0.006407
AKAKTR(H2A1_12_17)	0.999999	1	1	0.999999	1	1
H2A1_12_17 unmod	0.65491	0.824942	0.516239	0.497088	0.780723	0.506778
H2A1_12_17 K13ac	0.00034	8.4e-05	0.000344	0.003115	0.000152	0.005272
H2A1_12_17 K15ac	0.317042	0.055359	0.308563	0.106679	0.151804	0.324902
H2A1_12_17 K13acK15ac	0.000748	0.000147	0.000357	0.001993	0.000603	0.002896
H2A1_12_17 K15me1	0.016461	0.096789	0.133102	0.292906	0.048352	0.109657
H2A1_12_17 K13me1	0.010498	0.022679	0.041396	0.098218	0.018366	0.050495
AKAKSR(H2A3_12_17)	1	1	1	1	1	1
H2A3_12_17 unmod	0.327101	0.063363	0.3315	0.181829	0.163231	0.26484
H2A3_12_17 K13ac	0.000198	6.1e-05	4e-05	3.8e-05	0.00023	0.000778
H2A3_12_17 K15ac	0.000568	0.000106	0.000343	0.003244	0.000415	0.001309
H2A3_12_17 K13acK15ac	0.000869	0.000518	0.000215	0.000629	0.000187	0.004067
H2A3_12_17 K15me1	0.612584	0.729837	0.601448	0.6192	0.724843	0.572212
H2A3_12_17 K13me1	0.05868	0.206115	0.066455	0.19506	0.111094	0.156794
DNKKTR(H2A1_72_77)	1	1	1	1	1	1
H2A1_72_77 unmod	0.999985	0.991518	0.999875	0.993343	0.999814	0.997276
H2A1_72_77 K74ac	1.5e-05	0.008482	0.000125	0.006657	0.000186	0.002724
HLQLAIR(H2A_82_88)	1	1	1	1	1	1
H2A_82_88 unmod	1	1	1	1	1	1
unmod(H2A_1_88)	1	1	1	0.999999	1	1
H2A_1_88 H2A14s.HLQLAIR	0.877583	0.918768	0.947783	0.914182	0.851272	0.951234
H2A_1_88 H2AZ.AGGKAGKDSGKAKTKAVSR	0.108777	0.074444	0.042612	0.078236	0.129843	0.039054
H2A_1_88 H2AX.GKTGGKAR	0.013641	0.006788	0.009605	0.007581	0.018885	0.009712
unmod(H2B_1_29)	0	1	0	0	0	0
H2B_1_29 1C.PEPAKSAPAPKKGSKKAVTKAQKKDGKKR	0	0.523644	0	0	0	0
H2B_1_29 1H.PEPAKSAPAPKKGSKKALTKAQKKDGKKR	0	0	0	0	0	0
H2B_1_29 2B.PDPAKSAPAPKKGSKKAVTKVQKKDGKKR	0	0	0	0	0	0
H2B_1_29 1B.PEPSKSAPAPKKGSKKAISKAQKKDGKKR	0	0	0	0	0	0
H2B_1_29 3B.PDPSKSAPAPKKGSKKAVTKAQKKDGKKR	0	0	0	0	0	0
H2B_1_29 1M.PEPTKSAPAPKKGSKKAVTKAQKKDGKKR	0	0.476356	0	0	0	0
H2B_1_29 1P.PEPVKSVPAPKKGSKKAVTKAQKKDGKKR	0	0	0	0	0	0
H2B_1_29 2E.PELAKSAPAPKKGSKKAVTKAQKKDGKKR	0	0	0	0	0	0
